# Supplementary material for: Nine years of in situ soil warming and topography impact the temperature sensitivity and basal respiration rate of the forest floor in a Canadian boreal forest
Source: PLoS One. 2019 Dec 26;14(12):e0226909. doi: 10.1371/journal.pone.0226909 (PMC6932772; doi:10.1371/journal.pone.0226909)
Supplement: S1 Data — Respiration rates, B, Q10, C and N concentrations, and percentages of several chemical functional groups in the forest floor (FF) collected within and outside the experimental plots. (XLSX) [file pone.0226909.s006.xlsx]

## Sheet: Sheet1
Plot type	Plot number	Slope position	Treatment	RR at 16°C	RR at 24°C	RR at 32°C	RR at 40°C	B	Q10	FF N (%)	FF C (%)	FF C:N ratio	FF Alkyl (%)	FF Oalkyl (%)	FF Aromatic (%)	FF Carboxyl (%)	FF Alkyl:Oalkyl ratio
Experimental	420	lower	C	21.9196	25.9564	83.976	100.151	8.99	1.84043	1.458	45.922	31.4923	27	44	20	9	0.61
Experimental	435	back	C	17.5272	26.0616	59.7807	164.858	1.5	3.22199	1.301	50.355	38.7019	28	48	17	7	0.58
Experimental	449	upper	C	10.1226	22.1372	36.617	74.9948	2.78	2.29332	1.059	38.947	36.7841	34	42	17	7	0.81
Experimental	413	lower	W	18.6487	23.0662	80.917	184.894	2.23	3.00417	1.44	50.607	35.1389	28	47	15	10	0.6
Experimental	439	back	W	10.8341	21.6441	43.8309	137.75	0.78	3.63279	1.21	46.776	38.6674	33	41	18	8	0.8
Experimental	441	upper	W	13.7607	22.4661	51.5897	171.407	0.68	3.9749	1.301	51.417	39.5181	28	42	21	9	0.67
Experimental	408	lower	N	20.8198	19.8007	44.3164	76.7119	4.89	1.99372	1.216	47.583	39.1179	21	56	15	8	0.38
Experimental	421	back	N	17.1632	19.9935	67.3009	74.9901	7.62	1.80399	1.179	52.792	44.7655	26	45	21	8	0.58
Experimental	460	upper	N	12.2142	19.2815	52.5367	83.3632	3.83	2.15977	1.326	51.834	39.1023	29	44	19	8	0.66
Experimental	403	lower	WN	16.9132	16.8493	69.5963	118.882	3.43	2.43513	1.22	48.994	40.1689	30	46	16	8	0.65
Experimental	429	back	WN	11.3292	28.3609	67.8822	130.072	3.43	2.48432	1.226	50.101	40.8687	27	43	21	9	0.63
Experimental	451	upper	WN	12.2414	25.344	57.753	196.519	0.67	4.13712	1.255	45.028	35.8675	34	39	18	9	0.87
Outside	420	lower	C	18.3833	17.3588	89.8182	91.2108	8.357	1.85893	1.523	49.433	32.4513	31	45	15	9	0.69
Outside	435	back	C	13.3031	24.5878	45.5099	75.6827	4.751	1.99372	1.419	52.068	36.6857	31	44	17	8	0.7
Outside	449	upper	C	9.70987	16.5583	41.2945	121.665	0.725	3.59664	1.423	49.623	34.877	30	45	17	8	0.67
Outside	413	lower	W	16.508	19.1428	83.037	110.937	5.686	2.117	1.422	49.186	34.5844	31	48	14	7	0.65
Outside	439	back	W	17.907	24.2907	75.1831	169.775	2.359	2.91538	1.687	50.045	29.6598	27	52	13	8	0.52
Outside	441	upper	W	11.468	20.8706	38.2151	59.9934	4.512	1.91554	1.257	50.392	40.0987	32	42	17	9	0.76
Outside	408	lower	N	18.0484	21.7317	73.0892	82.7144	7.987	1.82212	1.2	49.671	41.3856	23	50	20	7	0.46
Outside	421	back	N	15.9899	16.9852	63.4068	59.2988	8.302	1.68203	1.157	52.151	45.0626	27	41	23	9	0.66
Outside	460	upper	N	17.626	33.4507	73.149	113.592	6.739	2.03399	0.977	34.132	34.9484	34	42	16	8	0.81
Outside	403	lower	WN	14.6876	19.625	73.1728	67.6149	8.739	1.71601	1.184	50.346	42.5363	28	47	18	7	0.6
Outside	429	back	WN	12.0607	21.717	68.7413	82.6175	6.275	1.93479	1.242	51.741	41.6561	29	45	19	7	0.64
Outside	451	upper	WN	12.2373	22.0129	53.2872	76.8936	4.983	1.99372	1.339	48.976	36.5847	32	44	16	8	0.73
FF	Forest Floor
RR	Respiration rate (µg C-CO2 g-1 C h-1)
C	Control plots
W	Warmed plots
N	N addition plots
WN	Warming + N addition plots
